# Supplementary material for: PKA-RIIβ autophosphorylation modulates PKA activity and seizure phenotypes in mice
Source: Commun Biol. 2021 Mar 1;4:263. doi: 10.1038/s42003-021-01748-4 (PMC7921646; doi:10.1038/s42003-021-01748-4)
Supplement: Supplementary file 4 — Supplementary Data 1 [file 42003_2021_1748_MOESM4_ESM.xlsx]

## Sheet: Fig. 1
	Fig. 1b p-PKA-Sub/GAPDH					Fig. 1d p-RIIβ/Total RIIβ					Fig. 1e Total RIIβ/β-actin					Fig. 1f p-CREB/Total CREB					Fig. 1g Total CREB/β-actin
	NC1	0.55	EP1	1.33		NC1	1.05	EP1	0.74		NC1	0.47	EP1	0.61		NC1	0.44	EP1	0.99		NC1	0.51	EP1	0.87
	NC2	0.64	EP2	1.68		NC2	0.67	EP2	0.56		NC2	0.66	EP2	1.13		NC2	0.68	EP2	1.72		NC2	0.7	EP2	1.15
	NC3	0.64	EP3	1.83		NC3	0.84	EP3	0.31		NC3	0.77	EP3	0.86		NC3	0.7	EP3	2.02		NC3	0.77	EP3	1.03
	NC4	0.83	EP4	1.98		NC4	0.79	EP4	0.66		NC4	0.81	EP4	0.86		NC4	0.86	EP4	1.52		NC4	0.78	EP4	1.04
	NC5	0.85	EP5	2.02		NC5	0.96	EP5	0.61		NC5	0.82	EP5	1.21		NC5	0.86	EP5	2.01		NC5	0.83	EP5	1.15
	NC6	0.87	EP6	1.71		NC6	0.97	EP6	0.28		NC6	0.9	EP6	1.09		NC6	0.98	EP6	2.04		NC6	0.86	EP6	1.01
	NC7	0.94	EP7	1.08		NC7	0.97	EP7	0.5		NC7	0.99	EP7	0.94		NC7	1.02	EP7	1.98		NC7	0.93	EP7	0.83
	NC8	1.54	EP8	1.33		NC8	0.53	EP8	0.59		NC8	1.03	EP8	0.66		NC8	1.13	EP8	2.16		NC8	0.96	EP8	1.01
	NC9	1.07	EP9	2.04		NC9	1.16	EP9	0.37		NC9	1.11	EP9	0.99		NC9	1.16	EP9	2.01		NC9	1.03	EP9	0.68
	NC10	1.22	EP10	1.86		NC10	1.19	EP10	0.43		NC10	1.13	EP10	0.82		NC10	1.19	EP10	3.01		NC10	1.11	EP10	1.06
	NC11	1.29	EP11	2.68		NC11	1.24	EP11	0.3		NC11	1.13	EP11	1.17		NC11	1.53	EP11	0.98		NC11	1.28	EP11	1.68
	NC12	1.32	EP12	2.34		NC12	1.29	EP12	0.64		NC12	1.22	EP12	1.02		NC12	1.25	EP12	1.27		NC12	1.36	EP12	1.29
	NC13	1.35	EP13	1.73		NC13	1.37	EP13	0.26		NC13	1.32	EP13	1.33		NC13	1.36	EP13	3.22		NC13	1.36	EP13	1.46
	NC14	0.95	EP14	2.25		NC14	1.34	EP14	1.01		NC14	1.59	EP14	1.26		NC14	1.23	EP14	3.22		NC14	1.61	EP14	1.36
	Fig. 1i p-RIIβ/Total RIIβ
		Ctr					Epi
	DG	0.82	0.96	1.01	1.03	1.2	0.46	0.56	0.58	0.63	0.73
	CA1	0.85	0.88	0.95	1.15	1.17	0.35	0.43	0.5	0.5	0.59
	CA3	0.89	0.98	1	1.05	1.08	0.32	0.38	0.38	0.42	0.46
	EC	0.8	0.88	1.05	1.06	1.21	0.5	0.59	0.6	0.66	0.71
	Fig. 1j Total RIIβ/β-actin
		Ctr					Epi
	DG	0.76	0.84	0.94	1.16	1.3	0.99	0.99	1.09	1.15	1.24
	CA1	0.91	0.94	0.99	1.05	1.11	0.85	0.89	0.96	0.99	1.02
	CA3	0.86	0.91	1	1.02	1.21	0.84	0.86	0.89	0.93	1.08
	EC	0.85	0.88	1.01	1.01	1.25	0.79	0.82	0.89	0.9	1.1
	Fig. 1k p-CREB/Total CREB
		Ctr					Epi
	DG	0.81	0.97	1	1.04	1.2	1.5	1.59	1.71	1.74	1.88
	CA1	0.75	0.78	1.01	1.03	1.43	1.85	1.95	1.96	2.11	2.55
	CA3	0.76	0.88	0.95	1.06	1.35	1.74	1.79	1.89	2.09	2.22
	EC	0.75	0.96	0.99	1.12	1.18	1.46	1.55	1.6	1.77	1.86
	Fig. 1l Total CREB/β-actin
		Ctr					Epi
	DG	0.84	0.95	0.98	1.02	1.2	0.82	0.9	1.09	1.15	1.35
	CA1	0.8	0.84	0.94	1.2	1.22	0.97	0.99	1.09	1.28	1.28
	CA3	0.82	0.91	0.92	1.14	1.21	0.84	0.86	0.89	1.02	1.18
	EC	0.83	0.88	1.01	1.01	1.25	0.87	0.92	0.92	1.24	1.3
	Fig. 1n p-PKA-Sub/β-actin
		Ctr					Epi
	DG	0.83	0.85	0.99	1.08	1.25	1.55	1.75	1.88	2.05	2.2
	CA1	0.81	0.89	1.02	1.04	1.24	1.42	1.55	1.7	1.75	1.89
	CA3	0.78	0.88	0.95	1.1	1.29	1.65	1.65	1.82	1.95	2.04
	EC	0.8	0.96	0.99	1.08	1.17	1.32	1.44	1.6	1.61	1.7

## Sheet: Fig. 2
	Fig. 2c p-RIIβ/Total RIIβ
		Ctr						Epi
	AAV-Vector	0.88	0.98	1.01	1.04	1.05	1.1	0.3	0.34	0.39	0.42	0.43	0.48	0.49	0.53	0.54
	AAV-S112A	0.3	0.41	0.43	0.45	0.49	0.51	0.11	0.135	0.15	0.15	0.175	0.18	0.2	0.23	0.23
	Fig. 2d Total RIIβ/β-actin
		Ctr						Epi
	AAV-Vector	0.92	0.93	0.97	1.02	1.06	1.11	1.04	1.04	1.05	1.08	1.09	1.12	1.13	1.14	1.14
	AAV-S112A	1.03	1.06	1.08	1.08	1.12	1.13	0.98	1.02	1.05	1.06	1.06	1.07	1.11	1.13	1.13
	Fig. 2e p-CREB/Total CREB
		Ctr						Epi
	AAV-Vector	0.81	0.92	1.01	1.04	1.07	1.24	2.45	2.61	2.75	2.9	3.16	3.17	3.32	3.34	3.59
	AAV-S112A	2.01	2.53	2.58	2.76	3.02	3.32	3.15	3.46	3.73	3.93	4.1	4.25	4.25	4.28	4.67
	Fig. 2f Total CREB/β-actin
		Ctr						Epi
	AAV-Vector	0.77	0.82	1.01	1.06	1.12	1.23	0.77	0.84	0.88	0.9	0.95	1.03	1.12	1.13	1.21
	AAV-S112A	0.82	0.95	1.06	1.15	1.17	1.19	0.75	0.81	0.82	0.89	0.99	1.06	1.12	1.21	1.3
	Fig. 2g p-PKA-Sub/GAPDH
		Ctr						Epi
	AAV-Vector	0.65	0.8	0.95	1.04	1.22	1.27	1.6	1.72	1.73	1.77	1.82	1.88	2.19	2.29	2.37
	AAV-S112A	1.7	1.71	1.71	1.8	1.8	1.9	2.47	2.49	2.6	2.67	2.7	2.85	2.87	2.93	2.95
	Fig. 2h Mean maxium seizure class reached at indicated time point																											Fig. 2i Maxium seizure class reached by end of experiment (2.5 h)
	Time (min)	AAV-Vector (n = 13)													AAV-RIIβ-S112A (n = 12)													Seizure class	Percentage of animals (%)
	15	2	2	2	2	2	1	2	2	2	2	2	2	2	2	2	2	2	2	2	2	2	2	2	2	2			AAV-Vector (n = 13)	AAV-RIIβ-S112A (n = 12)
	30	3	2	2.5	2	2	2	2	2	2	2	2	3	2	2	4	4	4	2	2	2.5	2	3	3	4	2		1	--	--
	60	4	3	2.5	2	2	2	2	2	2	2	4	4	2	4	4	4	4	3	2	2.5	2	4	3	4	2		2	--	--
	90	4	3	2.5	2	4	4	3	2	3	2	4	4	2	4	4	4	4	4	3	3	3	4	3	4	3		3	38.4615	--
	120	4	3	4	3	4	4	4	3	3	2	4	4	3	4	5	4	5	4	3	4	4	4	4	4	3		4	61.5385	58.3333
	150	4	3	4	3	4	4	4	3	4	3	4	4	3	4	5	4	5	4	4	5	5	5	4	4	4		5	--	41.6667

## Sheet: Fig. 3
	Fig. 3b p-CREB/Total CREB
		Ctr					Epi
	DG	0.8	0.96	1.01	1.05	1.2	0.15	0.26	0.3	0.4	0.46
	CA1	0.7	0.78	1.01	1.03	1.4	0.53	0.56	0.68	0.69	0.79
	CA3	0.85	0.86	1.06	1.09	1.14	0.65	0.75	0.79	0.82	0.89
	EC	0.78	0.96	0.99	1.12	1.15	0.49	0.56	0.6	0.66	0.74
	Fig. 3c Total CREB/β-actin
		Ctr					Epi
	DG	0.8	0.81	0.98	1.18	1.2	0.75	0.82	1.01	1.05	1.35
	CA1	0.83	0.84	1	1.15	1.18	0.71	0.84	1	1.01	1.21
	CA3	0.79	0.93	0.96	1.09	1.23	0.84	0.86	0.89	1.18	1.29
	EC	0.81	0.88	1.01	1.03	1.25	0.7	0.88	0.92	1.2	1.35
	Fig. 3d PKA-Sub/β-actin
		Ctr					Epi
	DG	0.79	0.86	0.94	1.15	1.26	0.57	0.66	0.69	0.79	0.8
	CA1	0.81	0.85	1.04	1.06	1.24	0.69	0.75	0.77	0.82	0.89
	CA3	0.75	0.88	0.95	1.1	1.33	0.59	0.62	0.77	0.77	0.79
	EC	0.8	0.96	0.99	1.08	1.17	0.42	0.46	0.59	0.61	0.66
	Fig. 3e Mean maxium seizure class reached at indicated time point																	Fig. 3f Maxium seizure class reached by end of experiment (2 h)
	Time (min)	WT (n = 8)								RIIβ-/- (n = 7)								Seizure class	Percentage of animals (%)
	15	2	2	2	2	2	2	2	2	0	1	1	1	0	2	1			WT (n = 8)	RIIβ-/- (n = 7)
	30	4	3	2	4	3	2	2	2	0	3	2	2	0	3	2		1	--	--
	45	4	4	4	4	4	3	3	5	0	4	2	3	0	3	2		2	--	28.5714
	60	4	4	4	4	4	3	4	5	0	4	2	4	0	3	2		3	12.5	14.2857
	90	4	4	4	4	4	3	4	5	0	4	2	4	0	3	2		4	75	28.5714
																		5	12.5	41.6667

## Sheet: Fig. 4
	Fig. 4a-c mIPSC and Supplementary Table 2
	AAV-Vector									AAV-RIIβ-S112A
	Cell No.	Spike No.	Frequency	Rise 10-90% (ms)	Decay (ms)	Half-width (ms)	Peak Amplitude (pA)	Area (pAms)	R2	Cell No.	Spike No.	Frequency	Rise 10-90% (ms)	Decay (ms)	Half-width (ms)	Peak Amplitude (pA)	Area (pAms)	R2
	Cell 01	714	2.38	0.77	12.96	11.04	-25.63	-506.49	0.995	Cell 01	615	2.05	0.67	10.17	8.67	-29.91	-439.97	0.997
	Cell 02	553	1.84333	0.51	10.11	8.49	-42.72	-679.61	0.998	Cell 02	689	2.29667	0.61	8.34	7.35	-50.05	-717.17	0.998
	Cell 03	769	2.56333	0.65	7.62	6.54	-34.18	-405.1	0.9967	Cell 03	784	2.61333	0.76	7.77	7.74	-32.35	-418.74	0.9936
	Cell 04	1172	3.90667	0.6	6.6	6	-53.71	-557.96	0.9966	Cell 04	518	1.72667	0.62	8.25	7.65	-32.35	-405.05	0.9955
	Cell 05	1387	4.62333	0.51	6.78	6.03	-34.18	-391.63	0.9973	Cell 05	184	0.613333	0.5	9.6	8.43	-36.01	-472.47	0.9965
	Cell 06	435	1.45	0.46	9.24	7.89	-42.11	-550.21	0.9971	Cell 06	284	0.946667	0.5	7.68	7.35	-38.45	-501.18	0.9952
	Cell 07	1189	3.96333	0.47	6.54	5.82	-47.61	-482.98	0.9958	Cell 07	290	0.966667	0.61	9.03	7.86	-45.17	-662.33	0.9962
	Cell 08	541	1.80333	0.51	8.97	8.1	-38.45	-551.53	0.9939	Cell 08	639	2.13	0.56	8.55	7.59	-31.13	-451.71	0.9953
	Cell 09	824	2.74667	0.42	6.84	5.88	-54.93	-589.42	0.9959	Cell 09	898	2.99333	0.68	8.46	8.1	-31.13	-440.04	0.996
	Cell 10	688	2.29333	0.61	9.18	7.83	-39.67	-499.68	0.9982	Cell 10	835	2.78333	0.83	9.33	8.1	-32.35	-492.5	0.9958
	Cell 11	901	3.00333	0.84	11.76	9.81	-29.3	-516.27	0.9972	Cell 11	493	1.64333	0.62	9.66	8.31	-31.13	-449.4	0.9968
	Cell 12	701	2.33667	0.76	7.56	7.35	-31.13	-388.64	0.9942	Cell 12	466	1.55333	0.55	7.68	6.51	-32.35	-357.33	0.9967
	Cell 13	686	2.28667	0.62	8.88	7.2	-33.57	-471.84	0.9921	Cell 13	461	1.53667	0.61	7.47	6.96	-32.35	-363.02	0.9951
	Cell 14	889	2.96333	0.5	7.41	7.08	-38.45	-432.6	0.9966	Cell 14	527	1.75667	0.54	7.86	6.57	-35.4	-422.5	0.9968
	Cell 15	741	2.47	0.55	8.28	7.35	-34.79	-428.12	0.9968	Cell 15	599	1.99667	0.55	9	7.89	-43.95	-587.04	0.9974
	Cell 16	825	2.75	0.82	8.55	8.19	-33.57	-441.17	0.9965	Cell 16	406	1.35333	0.61	7.26	6.3	-39.06	-466.28	0.9943
	Cell 17	698	2.32667	0.61	9.15	8.04	-38.45	-583.15	0.9979	Cell 17	240	0.8	0.62	7.68	6.66	-39.67	-471.39	0.9943
										Cell 18	376	1.25333	0.48	6.9	5.97	-55.54	-544.94	0.9972
	Fig. 4d-f mEPSC and Supplementary Table 3
	AAV-Vector									AAV-RIIβ-S112A
	Cell No.	Spike No.	Frequency	Rise 10-90% (ms)	Decay (ms)	Half-width (ms)	Peak Amplitude (pA)	Area (pAms)	R2	Cell No.	Spike No.	Frequency	Rise 10-90% (ms)	Decay (ms)	Half-width (ms)	Peak Amplitude (pA)	Area (pAms)	R2
	Cell 01	238	0.793333	1.19	6.48	5.82	-11.6	-103.95	0.9745	Cell 01	462	1.54	0.72	5.25	4.83	-10.38	-86.7	0.9578
	Cell 02	209	0.696667	1.41	5.94	6	-13.43	-175.74	0.975	Cell 02	379	1.26333	0.77	4.26	5.19	-9.16	-74.76	0.9609
	Cell 03	153	0.51	1.62	3.93	3.93	-14.04	-50.57	0.9515	Cell 03	132	0.44	0.83	6	5.31	-10.38	-83.53	0.9629
	Cell 04	155	0.516667	0.77	5.97	5.49	-11.6	-78.08	0.9527	Cell 04	214	0.713333	1.02	5.7	5.1	-9.77	-91.92	0.943
	Cell 05	140	0.466667	0.99	4.86	4.65	-10.99	-67.2	0.9472	Cell 05	315	1.05	0.9	5.64	5.7	-9.16	-77.25	0.9661
	Cell 06	342	1.14	1.43	5.58	5.67	-12.21	-125.79	0.9552	Cell 06	115	0.383333	0.93	5.37	5.43	-10.38	-108.16	0.9285
	Cell 07	124	0.413333	0.93	4.77	4.56	-9.77	-66.5	0.9279	Cell 07	168	0.56	1.91	6.03	5.67	-11.6	-110.69	0.9474
	Cell 08	186	0.62	0.79	6.72	5.04	-10.99	-75.75	0.9555	Cell 08	179	0.596667	0.71	5.88	4.68	-10.99	-93.22	0.9522
	Cell 09	124	0.413333	1.15	5.79	5.46	-10.38	-80.46	0.945	Cell 09	212	0.706667	1.28	4.92	4.29	-11.6	-94.24	0.9314
	Cell 10	102	0.34	1.06	6.42	6.15	-10.38	-127.66	0.947	Cell 10	224	0.746667	1.15	5.34	5.97	-13.43	-126.91	0.9771
	Cell 11	157	0.523333	1.2	6.93	5.22	-9.77	-92.01	0.9544	Cell 11	112	0.373333	1.14	5.04	5.46	-13.43	-126.56	0.9599
	Cell 12	199	0.663333	1.13	5.46	4.71	-10.99	-95.38	0.9552	Cell 12	74	0.246667	0.85	5.52	4.86	-10.99	-104.28	0.9073
	Cell 13	126	0.42	0.58	5.13	3.72	-12.21	-133.21	0.9312	Cell 13	114	0.38	0.92	5.46	4.59	-12.21	-83.17	0.9521
	Cell 14	198	0.66	1.2	7.26	6.24	-10.99	-124.91	0.9585	Cell 14	102	0.34	1.13	6.84	5.49	-11.6	-124.42	0.9335
	Cell 15	402	1.34	0.51	5.07	4.35	-9.16	-71.87	0.9399	Cell 15	95	0.316667	0.94	6.3	5.1	-8.54	-50.57	0.9072
	Cell 16	179	0.596667	0.78	5.88	4.98	-12.21	-118.45	0.9503	Cell 16	164	0.546667	0.16	5.55	4.29	-9.16	-105.16	0.8576
	Cell 17	439	1.46333	0.78	5.55	5.19	-10.38	-81.59	0.9618	Cell 17	127	0.423333	0.69	3	2.67	-15.87	-96.92	0.9438
	Cell 18	123	0.41	1.92	6.75	6.93	-11.6	-111.29	0.9675	Cell 18	146	0.486667	0.79	6.45	5.7	-12.82	-98.95	0.954
	Fig. 4g-i mIPSC and Supplementary Table 4
	WT									RIIβ-/-
	Cell No.	Spike No.	Frequency	Rise 10-90% (ms)	Decay (ms)	Half-width (ms)	Peak Amplitude (pA)	Area (pAms)	R2	Cell No.	Spike No.	Frequency	Rise 10-90% (ms)	Decay (ms)	Half-width (ms)	Peak Amplitude (pA)	Area (pAms)	R2
	Cell 01	380	1.26667	0.67	11.4	10.8	-38.45	-649.24	0.9988	Cell 01	369	1.23	0.44	8.61	6.57	-34.18	-431.25	0.9972
	Cell 02	444	1.48	0.64	13.56	11.55	-19.3	-581.1	0.9981	Cell 02	1104	3.68	0.45	6.93	6.27	-25.02	-280.7	0.9974
	Cell 03	908	3.02667	0.7	10.89	9.42	-28.08	-426.34	0.9981	Cell 03	541	1.80333	0.45	7.26	6.21	-19.53	-241.42	0.9952
	Cell 04	659	2.19667	0.65	11.55	9.9	-29.3	-484.73	0.9977	Cell 04	671	2.23667	0.87	7.65	7.71	-23.8	-278.89	0.9966
	Cell 05	1103	3.67667	0.47	7.47	6.45	-32.35	-374.07	0.9968	Cell 05	1097	3.65667	0.7	7.71	7.2	-23.8	-298.94	0.9972
	Cell 06	915	3.05	0.43	7.41	6.45	-31.13	-358.39	0.9963	Cell 06	1009	3.36333	0.47	7.53	6.84	-36.62	-462.52	0.995
	Cell 07	863	2.87667	0.49	7.32	6.24	-34.18	-392.52	0.9983	Cell 07	887	2.95667	0.48	8.1	7.05	-36.62	-474.35	0.9974
	Cell 08	565	1.88333	0.36	6.33	5.43	-35.4	-333.98	0.9968	Cell 08	450	1.5	0.42	7.77	6.36	-41.5	-497.74	0.9967
	Cell 09	856	2.85333	0.57	7.59	6.75	-40.28	-550.51	0.991	Cell 09	826	2.75333	0.45	6.06	5.55	-29.91	-251.02	0.998
	Cell 10	420	1.4	0.52	8.7	6.63	-24.41	-340.56	0.9931	Cell 10	1233	4.11	0.47	9.51	8.19	-31.74	-477.98	0.9986
	Cell 11	155	0.516667	0.42	8.01	6.57	-32.96	-366.27	0.9955	Cell 11	1214	4.04667	0.6	8.25	7.38	-29.91	-391.31	0.9985
	Cell 12	547	1.82333	0.5	7.35	6.18	-30.52	-371.43	0.9941	Cell 12	787	2.62333	0.53	6.84	5.73	-32.96	-393.91	0.9953
	Cell 13	507	1.69	0.56	8.46	7.59	-32.35	-435.19	0.9916	Cell 13	1538	5.12667	0.58	7.44	6.63	-28.69	-384.45	0.996
	Cell 14	266	0.886667	1.45	9.66	8.46	-17.7	-248.53	0.9864	Cell 14	738	2.46	0.65	7.8	6.33	-24.41	-296.06	0.9917
	Cell 15	767	2.55667	0.83	9.18	8.61	-34.18	-480.62	0.997	Cell 15	814	2.71333	0.83	8.07	8.19	-23.8	-357.84	0.9948
										Cell 16	1309	4.36333	0.76	7.29	7.56	-32.35	-391.72	0.997
	Fig. 4j-l mEPSC and Supplementary Table 5
	WT									RIIβ-/-
	Cell No.	Spike No.	Frequency	Rise 10-90% (ms)	Decay (ms)	Half-width (ms)	Peak Amplitude (pA)	Area (pAms)	R2	Cell No.	Spike No.	Frequency	Rise 10-90% (ms)	Decay (ms)	Half-width (ms)	Peak Amplitude (pA)	Area (pAms)	R2
	Cell 01	103	0.343333	1.49	5.64	6.18	-10.38	-63.65	0.95	Cell 01	192	0.64	1.64	4.95	5.28	-12.21	-117.17	0.9584
	Cell 02	279	0.93	1.29	6.21	6.78	-9.16	-102.83	0.9543	Cell 02	356	1.18667	0.71	5.22	5.13	-12.21	-86.9	0.9854
	Cell 03	309	1.03	0.8	4.92	6.12	-12.21	-125.72	0.9636	Cell 03	560	1.86667	1.25	9.03	8.01	-11.6	-137.59	0.9713
	Cell 04	245	0.816667	0.78	6.15	5.55	-9.77	-58.72	0.9582	Cell 04	307	1.02333	1.04	6.21	6.63	-11.6	-115.77	0.9763
	Cell 05	247	0.823333	1.29	6.45	5.64	-9.77	-82.16	0.9803	Cell 05	206	0.686667	0.86	5.82	5.43	-10.99	-99.94	0.9641
	Cell 06	133	0.443333	1.61	6.18	5.91	-11.6	-84.58	0.9724	Cell 06	232	0.773333	1.03	6.48	6.09	-11.6	-76.9	0.978
	Cell 07	117	0.39	1.34	6.33	5.52	-11.6	-104.19	0.9537	Cell 07	189	0.63	0.71	4.65	4.53	-12.21	-121.38	0.9342
	Cell 08	309	1.03	1.07	7.35	8.16	-11.6	-128.54	0.9792	Cell 08	257	0.856667	0.65	4.32	4.5	-10.99	-76.258	0.9814
	Cell 09	353	1.17667	1.05	5.28	6.03	-14.65	-148.46	0.9735	Cell 09	213	0.71	1.15	5.1	5.52	-12.82	-132.22	0.9543
	Cell 10	502	1.67333	1.04	6	6.45	-12.21	-115.91	0.9823	Cell 10	190	0.633333	0.99	6.42	6.06	-10.38	-87.52	0.9737
	Cell 11	297	0.99	0.63	4.77	4.08	-9.77	-82.78	0.9661	Cell 11	230	0.766667	1.71	5.79	5.67	-12.82	-104.7	0.9802
	Cell 12	217	0.723333	2.09	6.96	7.26	-10.99	-109.22	0.9794	Cell 12	180	0.6	1.41	4.83	4.83	-13.43	-109.88	0.9524
	Cell 13	116	0.386667	2.07	6.9	6.84	-14.65	-140.55	0.9695	Cell 13	102	0.34	1.2	4.17	3.69	-10.99	-49.55	0.9215
	Cell 14	244	0.813333	1.55	6.39	5.64	-14.65	-164.9	0.9422	Cell 14	285	0.95	0.58	7.89	6.66	-9.77	-94.15	0.9589
	Cell 15	248	0.826667	1.56	5.67	5.55	-10.99	-95.34	0.9474	Cell 15	284	0.946667	1.15	7.05	6.54	-10.38	-124.48	0.955
	Cell 16	574	1.91333	1.41	5.94	6.66	-12.82	-138.54	0.9738	Cell 16	243	0.81	0.52	5.58	4.29	-10.88	-94.85	0.9483

## Sheet: Fig. 5
	Fig. 5 at the normal RMP
	AAV-Vector																				AAV-RIIβ-S112A
	Cell No.	No. of APs Repepitive protocol in the presence of AP5+CNQX+Bicuculline+CGP55845											Single AP protocol in the presence of AP5+CNQX+Bicuculline+CGP55845								Cell No.	No. of APs Repepitive protocol in the presence of AP5+CNQX+Bicuculline+CGP55845											Single AP protocol in the presence of AP5+CNQX+Bicuculline+CGP55845
		Holding (pA)	RMP (mV)	Rinput (MΩ) at -100 pA	50	100	150	200	250	300	350	400	Cell No.	Holding (pA)	RMP (mV)	Rheobase (pA)	Sweep	Threshold (mV)	AP amplitude (mV)	AHP (mV)		Holding (pA)	RMP (mV)	Rinput (MΩ) at -100 pA	50	100	150	200	250	300	350	400	Cell No.	Holding (pA)	RMP (mV)	Rheobase (pA)	Sweep	Threshold (mV)	AP amplitude (mV)	AHP (mV)
	Cell 01	0	-76.6	117.8	0	0	0	0	1	1	1	1	Cell 01	0	-75.93	300	3	-49.65	112.55	8.88	Cell 01	0	-63.81	257.3	1	1	2	2	2	2	3	3	Cell 01	0	-63.78	100	1	-49.74		6.99
	Cell 02	0	-78.34	193.4	0	0	0	1	7	9	9	9	Cell 02	0	-77.79	250	2	-51.12	111.18	10.65	Cell 02	0	-80	115.4	0	0	1	1	2	2	3	2	Cell 02	0	-80	250	1	-53.01	120.57	7.97
	Cell 03	0	-80	124.5	0	0	0	0	1	1	1	1	Cell 03	0	-80	350	1	-55.88	109.5	8.61	Cell 03	0	-69.95	216.1	0	0	1	2	2	2	4	6	Cell 03	0	-69.95	150	2	-49.01	107.48	10.12
	Cell 04	0	-75.29	136.7	0	0	1	2	2	3	3	4	Cell 04	0	-75.01	250	2	-47.42	116.27	11.99	Cell 04	0	-70.4	193.5	0	0	1	2	3	4	4	4	Cell 04	0	-70.4	200	2	-47.3	106.29	11.81
	Cell 05	0	-80	93.7	0	0	1	3	4	8	9	10	Cell 05	0	-80	300	1	-51.79	122.78	11.86	Cell 05	0	-69.31	233.8	0	1	2	3	3	5	6	5	Cell 05	0	-69.37	150	1	-47.97	103.88	8.21
	Cell 06	0	-74.1	179.1	0	0	1	3	4	5	8	6	Cell 06	0	-75.04	300	1	-43.27	113.37	17	Cell 06	0	-71.53	198.1	0	1	2	3	6	6	8	6	Cell 06	0	-71.04	150	1	-45.32	110.99	13.24
	Cell 07	0	-75.96	234.7	0	0	1	2	2	3	4	4	Cell 07	0	-76.29	300	1	-39.98	112.58	18.37	Cell 07	0	-69.55	210	0	0	1	1	1	1	1	2	Cell 07	0	-69.73	200	1	-49.18	106.11	8.1
	Cell 08	0	-75.01	160.5	0	0	1	3	3	4	4	5	Cell 08	0	-75.29	250	1	-53.53	112.61	5.28	Cell 08	0	-66.41	195	0	0	1	2	3	3	5	4	Cell 08	0	-65.95	150	1	-46.63	103.32	11.9
	Cell 09	0	-76.08	184.6	0	0	1	3	5	6	9	10	Cell 09	0	-76.08	300	1	-54.82	110.11	10.28	Cell 09	0	-69.95	200.8	0	0	1	1	4	4	4	2	Cell 09	0	-70.01	400	2	-33.51	101.17	17.61
	Cell 10	0	-71.72	201.7	0	0	2	5	6	5	7	6	Cell 10	0	-71.72	200	3	-45.67	109.5	16.83	Cell 10	0	-73.09	193.5	0	1	2	3	5	6	6	10	Cell 10	0	-73	250	1	-52.09	112.88	11.08
	Cell 11	0	-75.41	170.9	0	0	1	2	2	5	7	8	Cell 11	0	-75.38	200	3	-51.67	117.37	7.32	Cell 11	0	-69.43	235.6	0	1	2	4	4	4	5	4	Cell 11	0	-69.12	150	3	-45.32	108.18	15.59
	Cell 12	0	-77.15	146.5	0	0	0	1	2	3	4	6	Cell 12	0	-77	300	2	-52.4	116.03	11.14	Cell 12	0	-71.93	154.1	0	0	1	1	2	2	3	4	Cell 12	0	-71.48	200	3	-49.8	110.94	12.69
	Cell 13	0	-76.32	175	0	0	1	1	2	2	2	2	Cell 13	0	-76.51	200	1	-53.38	116.49	9.16
	Fig. 5 and Supplementary Fig. 3 at a fixed potential of -80 mV
	AAV-Vector																				AAV-RIIβ-S112A
	Cell No.	No. of APs Repepitive protocol in the presence of AP5+CNQX+Bicuculline+CGP55845											Single AP protocol in the presence of AP5+CNQX+Bicuculline+CGP55845								Cell No.	No. of APs Repepitive protocol in the presence of AP5+CNQX+Bicuculline+CGP55845											Single AP protocol in the presence of AP5+CNQX+Bicuculline+CGP55845
		Holding (pA)	RMP (mV)	Rinput (MΩ) at -100 pA	50	100	150	200	250	300	350	400	Cell No.	Holding (pA)	RMP (mV)	Rheobase (pA)	Sweep	Threshold (mV)	AP amplitude (mV)	AHP (mV)		Holding (pA)	RMP (mV)	Rinput (MΩ) at -100 pA	50	100	150	200	250	300	350	400	Cell No.	Holding (pA)	RMP (mV)	Rheobase (pA)	Sweep	Threshold (mV)	AP amplitude (mV)	AHP (mV)
	Cell 01	-32	-80	102.5	0	0	0	0	0	1	1	1	Cell 01	-34	-80	350	1	-48.65	117.92	8.82	Cell 01	-40	-80	198.1	0	0	1	2	2	2	2	2	Cell 01	-40	-80	200	1	-53.19	104.92	8.12
	Cell 02	-12	-80	179.4	0	0	0	2	9	11	11	8	Cell 02	-12	-80	250	1	-51.06	113.86	9.31	Cell 02	0	-80	115.4	0	0	1	1	2	2	3	2	Cell 02	0	-80	250	1	-53.01	120.57	7.97
	Cell 03	0	-80	124.5	0	0	0	0	1	1	1	1	Cell 03	0	-80	350	1	-55.88	109.5	8.61	Cell 03	-33	-80	144.7	0	0	0	1	2	3	3	4	Cell 03	-32	-80	250	1	-50.96	117.16	10.12
	Cell 04	-22	-80	113.8	0	0	1	1	2	3	3	4	Cell 04	-22	-80	250	2	-48	120.79	11.78	Cell 04	-36	-80	145	0	0	0	1	2	3	3	4	Cell 04	-44	-80	250	1	-46.63	115.91	9.77
	Cell 05	0	-80	93.7	0	0	1	3	4	8	9	10	Cell 05	0	-80	300	1	-51.79	122.78	11.86	Cell 05	-30	-80	196.2	0	0	1	4	4	5	5	7	Cell 05	-30	-80	200	3	-48.31	112.24	8.11
	Cell 06	-27	-80	163	0	0	1	2	2	4	6	3	Cell 06	-27	-80	350	1	-43.79	118.59	15.44	Cell 06	-24	-80	155	0	0	2	3	4	7	7	7	Cell 06	-24	-80	200	1	-49.32	117.58	10.53
	Cell 07	-6	-80	210.3	0	0	0	1	2	2	4	2	Cell 07	-15	-80	350	3	-41.75	117.31	17.55	Cell 07	-44	-80	158.7	0	0	0	1	1	1	1	1	Cell 07	-42	-80	300	1	-51.39	116.24	5.68
	Cell 08	-28	-80	141.3	0	0	1	1	2	3	4	4	Cell 08	-28	-80	300	2	-55.02	116.21	4.88	Cell 08	-59	-80	136.7	0	0	0	1	2	2	3	4	Cell 08	-65	-80	300	1	-47.61	116.36	10.74
	Cell 09	-16	-80	161.1	0	0	1	2	4	7	8	11	Cell 09	-15	-80	300	1	-53.01	111.57	9.98	Cell 09	-40	-80	148.9	0	0	0	1	2	3	4	4	Cell 09	-40	-80	400	2	-34.45	110.53	17.76
	Cell 10	-26	-80	149.8	0	0	1	2	2	4	5	6	Cell 10	-26	-80	250	3	-47.24	116.52	16.24	Cell 10	-26	-80	170	0	0	1	2	4	5	7	9	Cell 10	-26	-80	300	1	-53.44	118.9	9.55
	Cell 11	-20	-80	149.5	0	0	1	1	2	4	6	7	Cell 11	-20	-80	250	1	-51.42	121.55	7.26	Cell 11	-33	-80	173	0	0	1	4	5	6	4	5	Cell 11	-33	-80	250	3	-47.85	118.39	13.4
	Cell 12	-19	-80	142.8	0	0	0	1	2	2	3	5	Cell 12	-18	-80	350	3	-53.28	116.03	10.19	Cell 12	-40	-80	130.3	0	0	0	1	1	1	2	2	Cell 12	-33	-80	250	3	-47.85	118.39	13.4
	Cell 13	-18	-80	155	0	0	1	1	2	2	3	2	Cell 13	-18	-80	250	3	-53.51	119.87	8.68

## Sheet: Fig. 6
	Fig. 6 at the normal RMP
	WT																				RIIβ-/-
	Cell No.	No. of APs Repepitive protocol in the presence of AP5+CNQX+Bicuculline+CGP55845											Single AP protocol in the presence of AP5+CNQX+Bicuculline+CGP55845								Cell No.	No. of APs Repepitive protocol in the presence of AP5+CNQX+Bicuculline+CGP55845											Single AP protocol in the presence of AP5+CNQX+Bicuculline+CGP55845
		Holding (pA)	RMP (mV)	Rinput (MΩ) at -100 pA	50	100	150	200	250	300	350	400	Cell No.	Holding (pA)	RMP (mV)	Rheobase (pA)	Sweep	Threshold (mV)	AP amplitude (mV)	AHP (mV)		Holding (pA)	RMP (mV)	Rinput (MΩ) at -100 pA	50	100	150	200	250	300	350	400	Cell No.	Holding (pA)	RMP (mV)	Rheobase (pA)	Sweep	Threshold (mV)	AP amplitude (mV)	AHP (mV)
	Cell 01	0	-77.97	170.9	0	1	1	2	2	3	3	4	Cell 01	0	-77.42	250	1	-53.68	113.83	0.95	Cell 01	0	-78.64	154.1	0	0	0	1	2	2	3	4	Cell 01	0	-78.19	300	3	-52.61	113.77	10.65
	Cell 02	0	-77.42	196.2	0	1	2	2	2	3	4	4	Cell 02	0	-77.64	200	1	-53.65	110.17	5	Cell 02	0	-82.92	192.6	0	0	1	2	5	6	8	9	Cell 02	0	-82.53	400	2	-46.39	115.91	12.21
	Cell 03	0	-72.69	173.3	0	1	1	2	3	3	4	4	Cell 03	0	-72.08	200	1	-53.16	107.09	7.69	Cell 03	0	-82.73	82.7	0	0	0	0	3	5	6	8	Cell 03	0	-82.37	500	3	-49.59	112.67	13.28
	Cell 04	0	-70.8	197.8	0	0	1	2	3	5	6	8	Cell 04	0	-70.83	250	1	-51.27	108.58	11.63	Cell 04	0	-80	155.6	0	0	0	1	2	3	3	4	Cell 04	0	-80	400	2	-49.35	109.92	9.55
	Cell 05	0	-72.08	181.3	0	0	2	3	5	6	8	8	Cell 05	0	-79.04	450	1	-52.22	109.6	8.73	Cell 05	0	-80	174	0	0	0	1	3	4	5	7	Cell 05	0	-80	350	1	-48.71	110.93	10.22
	Cell 06	0	-80	175.2	0	0	1	1	2	2	3	3	Cell 06	0	-78.46	400	1	-50.78	104.46	8.82	Cell 06	0	-80	168.8	0	0	0	1	2	5	5	6	Cell 06	0	-80	350	3	-48.49	110.99	9.74
	Cell 07	0	-80	225.2	0	0	2	3	6	11	14	15	Cell 07	0	-80	300	1	-50.17	116.85	13.34	Cell 07	0	-80.69	114.4	0	0	0	1	2	4	6	7	Cell 07	0	-81.02	400	1	-51.57	117.83	7.23
	Cell 08	0	-76.78	160.5	0	2	4	6	9	10	12	13	Cell 08	0	-76.97	300	1	-49.26	112.09	6.65	Cell 08	0	-85.57	148.9	0	0	0	2	3	4	5	7	Cell 08	0	-86.06	400	1	-50.9	107.09	11.26
	Cell 09	0	-78.83	224	0	2	5	8	10	12	14	9	Cell 09	0	-79.1	200	1	-52.46	116.42	8.61	Cell 09	0	-83.04	107.4	0	0	1	1	3	5	5	6	Cell 09	0	-83.04	450	1	-51.82	118.4	7.05
	Cell 10	0	-77.94	218.5	0	1	2	2	3	4	4	5	Cell 10	0	-78.06	300	1	-47.73	112.09	3.94	Cell 10	0	-80	122.7	0	0	1	2	3	3	5	5	Cell 10	0	-80.57	450	3	-51.33	118.56	7.57
	Cell 11	0	-78.7	142.5	0	0	1	3	4	5	6	8	Cell 11	0	-78.61	350	2	-49.29	115.11	3.88	Cell 11	0	-80	115.4	0	0	0	0	1	2	3	3	Cell 11	0	-76.81	400	2	-45.68	114.84	10.77
	Cell 12	0	-72.11	275	0	1	3	5	6	7	6	5	Cell 12	0	-72.54	300	2	-46.75	113.968	7.9	Cell 12	0	-78.4	164.5	0	0	2	5	7	7	9	7	Cell 12	0	-78.03	400	3	-49.29	114.14	6.81
	Cell 13	0	-76.6	228	0	0	2	3	3	6	7	6	Cell 13	0	-76.22	300	1	-48.77	114.73	9.34	Cell 13	0	-74.65	206.9	0	0	1	3	4	3	5	4	Cell 13	0	-75.29	350	3	-48.4	106.93	11.14
	Cell 14	0	-81.33	162.4	0	1	2	3	3	5	6	6	Cell 14	0	-81.76	350	1	-47.94	117.28	8.24
	Cell 15	0	-80	178.2	0	0	2	3	5	6	7	9	Cell 15	0	-79.01	400	1	-48.31	118.93	6.84
	Cell 16	0	-75.1	158.1	0	0	2	2	4	4	5	8	Cell 16	0	-75.23	350	2	-50.96	119.51	8.12
	Cell 17	0	-80	131.5	0	1	3	5	7	9	12	13	Cell 17	0	-80	300	2	-52.34	117.4	6.07
	Fig. 6 and Supplementary Fig. 4 at a fixed potential of -80 mV
	WT																				RIIβ-/-
	Cell No.	No. of APs Repepitive protocol in the presence of AP5+CNQX+Bicuculline+CGP55845											Single AP protocol in the presence of AP5+CNQX+Bicuculline+CGP55845								Cell No.	No. of APs Repepitive protocol in the presence of AP5+CNQX+Bicuculline+CGP55845											Single AP protocol in the presence of AP5+CNQX+Bicuculline+CGP55845
		Holding (pA)	RMP (mV)	Rinput (MΩ) at -100 pA	50	100	150	200	250	300	350	400	Cell No.	Holding (pA)	RMP (mV)	Rheobase (pA)	Sweep	Threshold (mV)	AP amplitude (mV)	AHP (mV)		Holding (pA)	RMP (mV)	Rinput (MΩ) at -100 pA	50	100	150	200	250	300	350	400	Cell No.	Holding (pA)	RMP (mV)	Rheobase (pA)	Sweep	Threshold (mV)	AP amplitude (mV)	AHP (mV)
	Cell 01	-15	-80	161.7	0	0	1	2	2	2	3	3	Cell 01	-15	-80	300	1	-54.84	115.45	2.53	Cell 01	-40	-80	167.5	0	0	1	3	3	5	6	6	Cell 01	-39	-80	250	2	-48.86	116.85	13.58
	Cell 02	-13	-80	177.3	0	0	1	2	2	3	3	3	Cell 02	-13	-80	250	1	-55.15	110.96	3.66	Cell 02	-10	-80	126	0	0	0	1	1	2	2	3	Cell 02	-5	-80	350	1	-53.55	114.81	9.32
	Cell 03	-43	-80	169.1	0	0	1	1	2	2	3	3	Cell 03	-43	-80	250	3	-54.14	114.87	6.13	Cell 03	-87	-80	134.3	0	0	0	1	1	2	3	3	Cell 03	-70	-80	300	1	-53.74	117.98	9.34
	Cell 04	-41	-80	206.9	0	0	1	1	2	3	4	6	Cell 04	-41	-80	250	3	-51.33	118.96	8.54	Cell 04	0	-80	218.2	0	0	0	2	3	5	6	7	Cell 04	-27	-80	350	1	-45.96	116.33	12.76
	Cell 05	-40	-80	156.3	0	0	0	1	2	3	4	5	Cell 05	-40	-80	350	1	-51.97	116.42	11.38	Cell 05	-26	-80	81.5	0	0	0	0	1	2	3	4	Cell 05	-42	-80	500	1	-48.74	112.67	11.87
	Cell 06	-40	-80	149.8	0	0	0	2	2	4	4	5	Cell 06	-40	-80	350	1	-54.5	118.04	9.22	Cell 06	0	-80	155.6	0	0	0	1	2	3	3	4	Cell 06	0	-80	400	2	-49.35	109.92	9.55
	Cell 07	-36	-80	175.2	0	0	1	1	2	2	3	3	Cell 07	-36	-80	300	1	-51.82	114.53	10.8	Cell 07	-50	-80	161.4	0	0	0	1	4	4	5	6	Cell 07	-50	-80	350	1	-45.1	110.14	13.24
	Cell 08	-34	-80	225.2	0	0	2	3	6	11	14	15	Cell 08	-36	-80	300	1	-50.17	116.85	13.34	Cell 08	0	-80	174	0	0	0	1	3	4	5	7	Cell 08	0	-80	350	1	-48.71	110.93	10.22
	Cell 09	-82	-80	172.7	0	0	1	2	4	5	6	10	Cell 09	-82	-80	300	1	-51.94	121.67	8.03	Cell 09	0	-80	168.8	0	0	0	1	2	5	5	6	Cell 09	0	-80	350	3	-48.49	110.99	9.74
	Cell 10	-19	-80	206	0	1	3	5	5	7	9	6	Cell 10	19	-80	200	1	-52.34	116.06	9.31	Cell 10	10	-80	119.9	0	0	1	1	2	4	6	8	Cell 10	10	-80	350	3	-55.32	117.28	7.24
	Cell 11	-20	-80	193.5	0	0	1	1	2	2	2	3	Cell 11	-20	-80	300	3	-49.8	115.66	5.83	Cell 11	18	-80	179.4	0	0	1	2	3	4	5	7	Cell 11	18	-80	400	1	-51.36	102.94	10.35
	Cell 12	-15	-80	139.2	0	0	1	2	4	4	5	7	Cell 12	-20	-80	350	1	-48.65	114.9	4.61	Cell 12	5	-80	131.2	0	0	1	2	3	4	6	6	Cell 12	10	-80	450	1	-50.17	116.18	7.17
	Cell 13	-21	-80	201.4	0	0	1	2	2	3	3	3	Cell 13	-20	-80	350	1	-49.01	108	7.54	Cell 13	0	-80	122.7	0	0	1	2	3	3	5	5	Cell 13	-10	-80	450	1	-51.76	117.25	6.96
	Cell 14	-22	-80	194.4	0	0	1	2	2	5	5	5	Cell 14	-23	-80	300	1	-48.96	118.04	9.24	Cell 14	-46	-80	115.4	0	0	0	0	1	2	3	3	Cell 14	-55	-80	450	3	-49.13	116.18	7.29
	Cell 15	-15	-80	164.8	0	0	1	2	3	4	5	5	Cell 15	-20	-80	350	1	-48.98	115.88	6.68	Cell 15	-13.8	-80	153.8	0	0	1	4	5	7	8	6	Cell 15	-19.4	-80	400	3	-48.12	114.72	8.43
	Cell 16	0	-80	178.2	0	0	2	3	5	6	7	9	Cell 16	-14	-80	400	1	-45.87	119.45	10.5	Cell 16	-43	-80	172.4	0	0	1	1	3	4	4	4	Cell 16	-23	-80	350	2	-47.55	109.86	11.11
	Cell 17	-36	-80	128.2	0	0	1	1	2	3	3	4	Cell 17	-38	-80	350	1	-51.21	121.86	7.05	Cell 17
	Cell 18	0	-80	131.5	0	1	3	5	7	9	12	13	Cell 18	-38	-80	350	1	-49.68	120.27	6.56	Cell 18

## Sheet: Supplementary Fig. 2
	Supplementary Fig. 2b p-RIIβ/Total RIIβ
	Groups	Ctr
	AAV-Vector	0.77	0.83	1.01	1.02	1.1	1.2
	AAV-S112A	0.3	0.35	0.43	0.44	0.53	0.57

## Sheet: Supplementary Tables 10, 11
	Supplementary Table 10 mIPSC
	WT									RIIβ-/-
	Cell No.	Spike No.	Frequency	Rise 10-90% (ms)	Decay (ms)	Half-width (ms)	Peak Amplitude (pA)	Area (pAms)	R2	Cell No.	Spike No.	Frequency	Rise 10-90% (ms)	Decay (ms)	Half-width (ms)	Peak Amplitude (pA)	Area (pAms)	R2
	Cell 01	804	2.68	0.76	7.53	7.56	-22.58	-248.16	0.9966	Cell 01	1014	3.38	0.5	12.93	9.48	-30.52	-558.45	0.9984
	Cell 02	1186	3.95333	0.84	14.79	13.17	-19.53	-434.47	0.997	Cell 02	1904	6.34667	0.63	7.29	6.96	-20.14	-258.5	0.9957
	Cell 03	1603	5.34333	0.68	9.96	8.49	-26.25	-387.95	0.9981	Cell 03	1723	5.74333	0.63	9.27	8.73	-25.02	-390.34	0.9945
	Cell 04	1773	5.91	0.89	12.81	12.06	-20.75	-430.44	0.997	Cell 04	1155	3.85	0.76	10.83	9.42	-21.36	-342.19	0.9971
	Cell 05	1562	5.20667	0.8	14.22	11.94	-21.97	-472.83	0.9975	Cell 05	2253	7.51	0.66	9.54	8.28	-25.63	-413.48	0.9981
	Cell 06	1828	6.09333	0.82	13.68	12.27	-22.58	-486.4	0.9975	Cell 06	1318	4.39333	0.59	9.87	8.1	-31.74	-511.45	0.9954
	Cell 07	2440	8.13333	0.79	13.71	12.72	-29.91	-630.67	0.9984	Cell 07	1571	5.23667	0.74	10.02	8.46	-26.25	-418.19	0.9947
	Cell 08	2097	6.99	0.68	11.46	10.41	-33.57	-619.06	0.9978	Cell 08	976	3.25333	0.6	4.56	6.57	-25.63	-351.16	0.9933
	Cell 09	1132	3.77333	0.51	8.55	7.65	-31.74	-439.45	0.9975	Cell 09	2316	7.72	0.74	7.44	7.56	-25.02	-382.62	0.9928
	Cell 10	1750	5.83333	0.82	10.17	9.42	-18.92	-319.74	0.9931	Cell 10	1979	6.59667	0.66	9.72	8.1	-26.25	-416.09	0.9928
	Cell 11	1845	6.15	0.67	6.75	5.7	-22.58	-279.31	0.9939	Cell 11	3607	12.0233	0.58	7.5	7.02	-29.91	-456.37	0.9962
	Cell 12	1586	5.28667	0.95	9.21	8.61	-21.36	-330.49	0.9944	Cell 12	1994	6.64667	1.54	7.05	6.36	-25.63	-391.97	0.9498
										Cell 13	2286	7.62	0.8	6.9	5.73	-25.02	-337.17	0.9723
										Cell 14	1669	5.56333	1.39	8.61	6.99	-23.19	-286.4	0.9713
	Supplementary Table 11 mEPSC
	WT									RIIβ-/-
	Cell No.	Spike No.	Frequency	Rise 10-90% (ms)	Decay (ms)	Half-width (ms)	Peak Amplitude (pA)	Area (pAms)	R2	Cell No.	Spike No.	Frequency	Rise 10-90% (ms)	Decay (ms)	Half-width (ms)	Peak Amplitude (pA)	Area (pAms)	R2
	Cell 01	215	0.716667	1.09	6.51	7.65	-13.43	-161.02	0.9799	Cell 01	148	0.493333	1.28	5.76	6.87	-14.65	-152.42	0.9814
	Cell 02	160	0.533333	0.9	6.3	7.08	-14.04	-160.84	0.9801	Cell 02	136	0.453333	1.93	9.66	10.8	-12.82	-175.95	0.9854
	Cell 03	330	1.1	1.19	6.84	7.32	-15.87	-190.98	0.978	Cell 03	159	0.53	1.02	5.88	7.29	-15.26	-182.87	0.9693
	Cell 04	144	0.48	1.11	4.62	7.02	-14.04	-108.95	0.9782	Cell 04	209	0.696667	2.31	4.53	5.43	-13.43	-116.6	0.9577
	Cell 05	139	0.463333	1.03	6.84	6.3	-12.21	-101.53	0.9783	Cell 05	175	0.583333	1.86	5.94	5.79	-14.04	-152.16	0.9015
	Cell 06	141	0.47	0.9	4.71	6.27	-14.04	-121.64	0.9814	Cell 06	168	0.56	2.07	6.09	6.45	-18.31	-146.74	0.995
	Cell 07	256	0.853333	1.21	6.33	8.16	-12.82	-127.59	0.9879	Cell 07	165	0.55	1.26	4.74	5.04	-13.43	-106.4	0.9674
	Cell 08	331	1.10333	1.7	6.9	8.7	-15.26	-199.91	0.978	Cell 08	127	0.423333	1.55	5.13	4.98	-14.65	-165.62	0.9578
	Cell 09	332	1.10667	1.41	5.64	6.09	-13.43	-150.31	0.973
	Cell 10	254	0.846667	1.05	5.49	5.64	-14.65	-145.2	0.9695
